# Supplementary material for: Metagenomic Insight: Dietary Thiamine Supplementation Promoted the Growth of Carbohydrate-Associated Microorganisms and Enzymes in the Rumen of Saanen Goats Fed High-Concentrate Diets
Source: Microorganisms. 2021 Mar 18;9(3):632. doi: 10.3390/microorganisms9030632 (PMC8003091; doi:10.3390/microorganisms9030632)
Supplement: Supplementary file 1 [file microorganisms-09-00632-s001.zip]

Archive with 4 entries (3 files):
- Additional file/
- Additional file/Table 1.docx
- Additional file/Table 2.xlsx
- Additional file/Table 3-4.docx
