# Supplementary material for: Metagenomic Insight: Dietary Thiamine Supplementation Promoted the Growth of Carbohydrate-Associated Microorganisms and Enzymes in the Rumen of Saanen Goats Fed High-Concentrate Diets
Source: Microorganisms. 2021 Mar 18;9(3):632. doi: 10.3390/microorganisms9030632 (PMC8003091; doi:10.3390/microorganisms9030632)
Supplement: Supplementary file 1 [file microorganisms-09-00632-s001.zip › Additional file/Table 2.xlsx]

## Sheet: Sheet1
Table S4 CAZymes annotated in the CAZymes database
CAZy_Family	N1	N2	N3	H1	H2	H3	T1	T2	T3
GT2	0.00314882	0.00283355	0.00205264	0.00110338	0.0014411	0.00121106	0.00183494	0.00270908	0.00277981	GT2
GH43	0.00245261	0.00208729	0.00204493	0.000923363	0.000958367	0.00171213	0.00116073	0.0013132	0.00188469	GH43
GH3	0.0020061	0.00230232	0.00155234	0.000646297	0.00109958	0.00104521	0.00247033	0.00150459	0.00210086	GH3
GH2	0.00186092	0.00181035	0.00150614	0.000470966	0.000912504	0.000621521	0.0011356	0.00115714	0.00147389	GH2
GH13	0.000855318	0.00113383	0.00122381	0.00026265	0.000814403	0.000520007	0.00114534	0.00114582	0.00109375	GH13
CBM20	0.000475305	0.000248558	0.00115587	0.000720416	0.000890753	0.00040424	0.000838984	0.000152933	0.000531347	CBM20
GT4	0.000885541	0.000954419	0.000770802	0.000607798	0.000545657	0.00065865	0.00088629	0.000962264	0.000811087	GT4
CE1	0.000770305	0.000927324	0.000538832	0.000311717	0.000371895	0.000272894	0.000422089	0.000460356	0.000727659	CE1
CBM50	0.000482639	0.000528508	0.000297158	0.000489569	0.000465824	0.000684643	0.000430627	0.000921182	0.000593705	CBM50
GH28	0.000237601	0.000477502	0.000669784	0.000416478	0.000576464	0.000765269	0.000544803	0.000576389	0.000776722	GH28
GH92	0.000543157	0.000857582	0.000318022	7.57482e-05	0.000187539	0.000445853	0.000590472	0.000376083	0.000575864	GH92
CBM37	2.28261e-05	2.65054e-05	4.30678e-05	0.000826669	3.11064e-05	5.1789e-05	4.17678e-05	3.22293e-05	3.32231e-05	CBM37
GH97	0.00072696	0.000823302	0.000574417	0.000100967	0.000249278	0.000174229	0.000381388	0.000422727	0.000678028	GH97
GT51	0.000745198	0.000739759	0.000552918	0.000188758	0.00049575	0.000680223	0.000558909	0.000721656	0.000767423	GT51
GH23	0.000464627	0.000572614	0.000263895	0.000308449	0.00033928	0.000356378	0.000834598	0.000727026	0.00063347	GH23
GH31	0.000142999	0.000378915	0.000365089	0.000464868	0.000529604	0.000634445	0.000719377	0.000669077	0.00066343	GH31
GH73	0.000569347	0.000497008	0.000611414	0.000551431	0.000440612	0.000482425	0.000414395	0.000717394	0.000662499	GH73
GH29	0.000510437	0.000702356	0.000251271	5.30859e-05	0.000178908	0.000495273	0.000488721	0.000412959	0.000458694	GH29
GH9	0.000286903	0.000326999	0.000245366	0.000688005	0.00054255	0.00060869	0.000211993	0.000238412	0.000318709	GH9
GH5	0.000564672	0.000591403	0.000671683	0.000262639	0.000253715	0.000398266	0.00030892	0.000261707	0.000568421	GH5
GH20	0.00030584	0.000652376	0.000206757	3.46517e-05	0.000131507	0.000339178	0.000241096	0.000273814	0.000361076	GH20
CBM48	0.000279752	0.000340601	0.00024574	0.000298028	0.000437647	0.00054276	0.0003119	0.000651059	0.000259712	CBM48
GH51	0.000616635	0.000432288	0.000418998	6.06722e-05	0.00019446	0.000309698	0.000322753	0.000392805	0.000394336	GH51
GH78	0.000418197	0.000606476	0.000493772	0.000164917	0.000280153	0.000349176	0.000437528	0.000472428	0.000468465	GH78
PL1	8.29721e-05	0.000107481	0.000141164	0.000218829	0.000163075	0.000243054	0.00035601	0.000235506	0.00059041	PL1
GH25	0.000456771	0.000294094	0.000538576	0.000366301	0.000380291	0.000492181	0.000402331	0.000437841	0.000425252	GH25
PL3	0	1.45152e-07	2.29408e-06	5.3047e-06	9.9572e-07	4.86698e-06	8.05175e-07	1.49458e-07	5.32717e-06	PL3
GT35	0.000443703	0.000527854	0.000495814	0.000433939	0.000480683	0.000420521	0.000514171	0.00050179	0.000464035	GT35
GH24	0.000527079	0.000187301	0.000344709	0.000101512	0.000147772	0.000191401	0.000323188	0.000503987	0.000244581	GH24
CE8	0.000387209	0.000256067	0.00051814	0.000385777	0.000269422	0.000161657	0.000151251	0.000126661	0.000188888	CE8
GT9	0.000289556	0.000314614	0.000181996	0.000169096	0.000286226	0.000368763	0.000307313	0.000507301	0.000257916	GT9
GH77	0.000252977	0.000406596	0.000427004	0.000425036	0.000343811	0.000411048	0.000391476	0.000406084	0.000501005	GH77
GT28	0.000304379	0.000351615	0.000435688	0.000189944	0.000250891	0.000229388	0.000355863	0.000494767	0.000397582	GT28
CE4	0.000321939	0.00022803	0.00018934	0.000174561	0.000208473	0.000369387	0.000365849	0.000463755	0.000315575	CE4
GH105	0.00014135	0.000176974	0.000194066	0.000161497	0.000172711	0.000292685	0.000456345	0.000271037	0.00028449	GH105
GH32	0.000306218	0.000336038	0.000314762	0.000130835	0.000256707	0.000332395	0.000251076	0.000429493	0.000450893	GH32
CE11	0.000280648	0.000239431	0.000176452	0.000121543	0.000288862	0.000382007	0.000328435	0.000446357	0.000303021	CE11
CBM43	3.01059e-05	1.36229e-05	0.000263078	0.000445611	0.000222582	4.97028e-05	0.000165892	2.34341e-06	4.73145e-05	CBM43
GH17	3.18676e-05	1.6083e-05	0.000276445	0.000445611	0.000223038	4.98135e-05	0.000165892	2.38138e-06	0.000137677	GH17
CBM21	6.78657e-05	2.26537e-05	0.000441868	0.000190633	0.000268321	5.77899e-05	0.000223992	7.14318e-06	5.60618e-05	CBM21
GT41	0.000192693	7.605e-05	0.000181596	7.7585e-05	6.10111e-05	2.33347e-05	7.46781e-05	0.000440331	6.25529e-05	GT41
GT26	0.000366231	0.000360849	0.000189522	0.000153515	0.000295811	0.000433753	0.000326625	0.000394838	0.000296662	GT26
CE12	0.000415465	0.000269978	0.00028415	0.000109304	0.000139411	0.000260371	0.000396893	0.000308672	0.000320924	CE12
GT30	0.000300683	0.00024903	0.000268155	0.000130864	0.000174368	0.000194396	0.000300834	0.00040887	0.000286816	GT30
CBM13	0.000394803	0.000357522	0.000319464	0.000322596	0.000173761	0.000261225	0.000227587	0.00023756	0.000311131	CBM13
CE6	0.000382496	0.000249039	0.000221347	0.000290487	0.000158435	0.000313387	0.000286664	0.000210792	0.000315318	CE6
GH106	0.000290725	0.000371279	0.000246639	3.68668e-05	0.000122086	0.000219173	0.00016537	0.000173833	0.000233427	GH106
GH16	0.000288863	0.000364175	0.000308197	0.000209034	0.000183243	0.000171118	0.000280373	0.000219474	0.000323418	GH16
GT5	0.000328917	0.000363604	0.000242746	0.0002935	0.000278575	0.000333528	0.000297971	0.000321609	0.00031019	GT5
PL10	0.000115949	6.41746e-05	8.67978e-05	3.55752e-05	5.58994e-05	7.31438e-05	5.3161e-05	3.72321e-05	5.21576e-05	PL10
CBM6	0.000348687	0.000284763	0.000303154	0.000177684	0.000116435	0.000136236	0.000146157	0.000193681	0.000309131	CBM6
GH95	0.000345313	0.00032245	0.000309686	0.000184398	0.000162909	0.000282161	0.000153715	0.000247502	0.000270871	GH95
CBM57	8.77433e-05	2.68346e-05	0.00033823	0.00023078	0.000270195	7.1776e-05	0.000271012	9.65557e-06	7.7693e-05	CBM57
GH36	0.000276291	0.000322469	0.000191069	6.6e-05	0.000142721	0.000197424	0.000209479	0.000237177	0.00025936	GH36
GH45	1.29598e-05	3.21522e-07	1.09598e-05	3.21272e-05	4.78131e-06	1.59927e-05	5.49368e-06	7.83564e-07	1.68197e-05	GH45
GH33	0.000257164	0.000321146	0.000201624	1.2734e-05	0.000112751	0.000174687	0.000208869	0.000360544	0.000252241	GH33
GH10	0.000318389	0.000241577	0.000251529	0.00017374	0.000146785	0.000156658	0.000135176	0.000152992	0.000221428	GH10
GT19	0.000256323	0.000244433	0.000170997	8.36566e-05	0.000157252	0.000251065	0.000259478	0.000314931	0.000262938	GT19
GH1	7.60674e-05	5.14101e-05	3.20844e-05	9.92249e-05	0.000310312	7.29739e-05	0.000156812	0.000223578	7.45645e-05	GH1
GT77	0.000307596	2.34116e-07	3.98475e-06	2.69207e-07	1.23127e-05	2.15581e-05	2.46747e-06	0	5.80555e-07	GT77
GH26	0.000272782	0.000278847	0.000300737	0.00024733	0.000108761	0.000288547	0.000168509	0.00014029	0.000307261	GH26
CE9	0.000134519	0.000154891	6.01943e-05	0.000102669	0.000112715	0.000152503	0.000337957	0.000300085	0.000170179	CE9
CBM35	0.000229218	0.000299836	0.000144167	0.000177116	5.48617e-05	8.61255e-05	0.000108697	0.00011113	0.000117475	CBM35
GT10	3.37838e-05	4.12896e-06	3.26354e-05	0.000293487	1.92893e-05	3.96302e-05	2.17102e-05	1.73135e-05	4.19315e-05	GT10
GH55	0.000252505	0.000289213	0.000266138	4.65689e-05	0.000222816	0.000150557	0.000272851	0.000292171	0.000252313	GH55
CBM3	1.27259e-05	4.91324e-06	1.82834e-05	0.000279878	8.81344e-06	2.35197e-05	1.3191e-05	8.39431e-06	2.54927e-05	CBM3
GH94	0.000212067	0.000242036	0.000151015	0.000277323	6.72459e-05	0.000156314	0.000178446	0.000169756	0.000208183	GH94
GH53	0.000272644	0.000194446	0.000204328	4.952e-05	8.84378e-05	0.000194536	0.000255158	0.000144921	0.00026303	GH53
GH115	0.000265272	0.000152878	0.000186528	3.76e-05	9.54e-05	0.000193885	0.000101811	0.000105629	0.000168303	GH115
CBM34	9.5966e-05	6.5956e-05	4.43066e-05	0.000128009	0.000141883	0.000129731	9.54161e-05	0.000261591	0.000122289	CBM34
GH35	0.000261185	0.000198989	0.000169392	0.000149282	0.000134307	0.000239098	3.48245e-05	9.46372e-05	8.21447e-05	GH35
GT3	2.55025e-05	6.39381e-05	6.54072e-05	0.000134084	0.000132293	0.000202972	0.000201117	0.000256517	0.000159125	GT3
GT47	0.000214782	0.000176907	0.000250646	6.55621e-05	0.000146796	0.00014438	0.000170306	0.000251811	0.00017185	GT47
GH18	0.000153153	0.000218667	0.00016363	0.000126376	0.000237514	0.000178575	0.000196288	0.000148694	0.000223616	GH18
GH27	0.000199739	0.000193774	0.000215316	0.000209979	0.000134359	0.000237335	0.000146095	8.51898e-05	0.000132	GH27
CBM32	0.000192641	0.000182917	0.000212195	6.26351e-05	0.000123939	0.000148545	0.000164951	0.000132606	0.000237262	CBM32
GH130	0.000155154	0.000236317	0.000120086	2.75839e-05	7.14926e-05	1.89897e-05	0.000133893	0.000152856	0.000220014	GH130
PL9	3.48252e-06	4.14988e-06	2.98114e-06	2.33537e-05	1.91708e-05	2.57873e-05	2.53608e-05	1.5915e-05	1.7538e-05	PL9
GH109	8.86864e-05	0.000222624	5.80392e-05	1.24336e-05	2.68211e-05	0.000108375	0.000211853	0.000101762	8.74815e-05	GH109
GH72	0.000105444	0.00020165	0.000153823	0.000157645	0.000149554	0.000177007	0.000161675	0.000205664	0.000220835	GH72
GH133	3.50779e-05	7.01107e-05	3.67348e-05	0.00014311	0.000145183	0.000192407	0.000200527	0.000219447	0.000175216	GH133
GH57	0.000135205	0.000134605	0.000153326	1.90077e-05	0.000122441	0.000200964	0.000194975	0.000214156	0.000127762	GH57
CBM2	6.17237e-05	6.64416e-05	0.000100764	0.000212612	5.33106e-05	9.14007e-05	4.30387e-05	7.89642e-05	5.48126e-05	CBM2
CE7	0.00020378	0.000145902	0.000175179	2.95855e-05	0.000102611	7.03205e-05	9.16904e-05	8.2701e-05	0.000145293	CE7
GH127	0.000200644	0.000172732	0.000191856	8.72725e-05	7.24723e-05	7.10061e-05	8.25424e-05	0.000119891	0.000163706	GH127
GH30	0.000133269	0.000106949	0.000135093	0.000180498	4.63549e-05	0.000106313	7.18425e-05	5.79405e-05	0.000197412	GH30
GH89	0.000125368	0.000195789	0.000118528	5.32e-05	6.71e-05	0.000106667	0.000110137	7.9e-05	0.000136311	GH89
GT32	0.000122694	0.000192639	0.000105052	2.84942e-05	5.20517e-05	0.000101168	0.000116124	0.000113788	0.000102481	GT32
CE15	0.000161149	0.000183304	0.000109718	2.66092e-05	6.14139e-05	0.000131854	7.59379e-05	9.54289e-05	0.00013408	CE15
GT8	6.47788e-05	0.000109795	8.87903e-05	4.05049e-05	0.000142559	9.86322e-05	8.20111e-05	0.000180167	8.61362e-05	GT8
CBM26	8.19975e-05	8.15184e-05	0.000105443	4.39626e-05	6.42518e-05	5.84643e-05	0.000115784	7.76526e-05	0.000177715	CBM26
AA10	3.09986e-05	9.78695e-05	1.73859e-05	8.28901e-05	1.88617e-06	2.23774e-05	0.000134584	0.000121503	0.000371626	AA10
GH146	0.000168989	0.000142192	8.5101e-05	7.49987e-06	4.85665e-05	3.16227e-05	4.79993e-05	5.78296e-05	7.73782e-05	GH146
PL11	6.90882e-06	5.83567e-05	0.000119478	0.000167364	6.95607e-05	0.000137195	6.50269e-05	6.47229e-05	0.000102879	PL11
GH19	8.6755e-05	7.91133e-05	3.70352e-05	0.000113112	7.87609e-05	4.68581e-05	7.59622e-05	6.79464e-05	0.000159728	GH19
GT66	8.45415e-05	0.000140867	7.63943e-05	6.78401e-05	0.000107724	0.000119486	0.000121987	0.000119713	0.000150965	GT66
CE2	0.000107568	9.3826e-05	8.6063e-05	0.000141721	4.43495e-05	9.91549e-05	5.97246e-05	7.83668e-05	9.72897e-05	CE2
GT83	5.81078e-05	5.22188e-05	1.50804e-05	5.10113e-05	7.86918e-05	7.25201e-05	4.13633e-05	0.000139085	4.10661e-05	GT83
CBM79	0	0	2.4834e-06	0.000135906	1.23641e-06	5.83296e-06	1.39972e-06	1.23724e-07	3.99275e-06	CBM79
GT11	9.51547e-05	5.37782e-05	0.000105603	1.21186e-05	4.03182e-05	0.000134711	2.68466e-05	6.57223e-05	7.67735e-05	GT11
CBM77	5.6374e-06	4.88864e-07	7.43686e-06	0.000126566	1.07607e-06	1.40722e-05	6.97393e-06	2.54765e-07	7.04563e-06	CBM77
GH67	0.000125755	7.66776e-05	0.000100009	5.86605e-05	5.67612e-05	9.19795e-05	1.11882e-05	4.10845e-05	3.12761e-05	GH67
GH84	2.95366e-05	2.13058e-05	4.67393e-05	7.3682e-05	6.01787e-05	7.0688e-05	5.28236e-05	0.000125501	3.96608e-05	GH84
GH11	2.75e-06	2.64e-06	7.48e-06	0.000124889	3.65e-05	1.47e-05	6.3e-06	5.3e-06	1.68e-05	GH11
GH4	2.9582e-05	1.17185e-05	2.07543e-05	1.03691e-05	2.00929e-05	2.00929e-05	2.89566e-05	2.27449e-05	2.03623e-05	GH4
GH74	1.96033e-07	9.5726e-07	4.22102e-06	0.000116853	2.99251e-06	9.50715e-06	3.51183e-06	6.70695e-06	8.73064e-06	GH74
CBM54	6.1214e-05	0.000112054	9.08573e-05	1.99462e-05	6.01704e-05	1.57084e-05	7.55758e-05	0.000104799	4.73287e-05	CBM54
CE16	1.78641e-05	5.79448e-06	0.000107821	0.000108587	8.48741e-05	1.7442e-05	8.50432e-05	1.43455e-06	2.1721e-05	CE16
GT50	1.86285e-05	4.75236e-06	7.55299e-05	4.79671e-05	9.52831e-05	2.57477e-05	0.000108124	1.76596e-06	3.06281e-05	GT50
CBM5	3.5998e-05	2.41194e-05	9.09216e-05	6.86958e-05	0.000107483	1.8512e-05	8.14025e-05	1.34219e-05	5.80315e-05	CBM5
GH87	3.49313e-05	6.74243e-07	0.000106026	3.13138e-05	0.000101716	3.22925e-06	7.9425e-05	9.63701e-07	1.16506e-05	GH87
GT57	1.75688e-05	3.25959e-06	7.12725e-05	5.41063e-05	0.00010566	9.28204e-06	7.64847e-05	1.81435e-06	1.54099e-05	GT57
GH141	4.88282e-05	2.65236e-05	0.000103435	2.77456e-06	3.19833e-05	1.67872e-05	1.04672e-05	1.18682e-05	1.18459e-05	GH141
CBM22	1.34644e-05	1.05561e-05	1.53428e-05	0.00010055	2.21052e-06	2.87123e-05	1.1675e-05	5.3513e-06	1.37176e-05	CBM22
GH8	9.92445e-05	5.85997e-05	8.2089e-05	2.01687e-05	7.16089e-05	5.16099e-05	4.33756e-05	4.80371e-05	7.8253e-05	GH8
GT1	2.28832e-05	1.93537e-05	1.36744e-05	1.08277e-05	9.25455e-06	5.60817e-05	1.82015e-05	3.32638e-05	9.44783e-05	GT1
GH125	4.33765e-05	9.27487e-05	5.31327e-05	1.79121e-05	3.0974e-05	5.49587e-05	4.60216e-05	4.02793e-05	7.00059e-05	GH125
GT22	6.35055e-05	5.73245e-05	6.0195e-05	9.27206e-05	7.3021e-05	5.49457e-05	6.28273e-05	6.22784e-05	6.21358e-05	GT22
GH88	4.91008e-05	9.00989e-05	3.68204e-05	1.06726e-05	1.11143e-05	2.10261e-05	2.02288e-05	2.99756e-05	4.78216e-05	GH88
GH149	1.67773e-05	2.48558e-06	1.89868e-05	1.1694e-07	6.08928e-08	8.12453e-06	3.92872e-06	1.28282e-06	8.98348e-05	GH149
CBM72	8.90049e-05	4.82812e-05	8.19326e-05	3.90301e-05	4.1882e-05	5.26196e-05	2.45684e-05	3.21867e-05	7.1742e-05	CBM72
CE14	8.78314e-05	6.66256e-05	4.12987e-05	9.3459e-06	1.95738e-05	4.04748e-05	7.88102e-05	6.21059e-05	3.87151e-05	CE14
PL8	6.79352e-05	5.14851e-05	8.38093e-05	3.22383e-05	4.11296e-05	7.56188e-05	1.52714e-05	3.71449e-05	4.79055e-05	PL8
CBM58	1.77996e-05	8.30086e-05	1.78979e-05	2.56516e-06	1.06696e-05	4.29406e-05	2.00204e-05	2.86966e-05	3.70332e-05	CBM58
CBM51	8.16e-05	4.65e-05	5.97e-05	1.59e-05	2.7e-05	1.11e-05	4.62e-05	3.42e-05	3.34e-05	CBM51
CBM62	4.51635e-05	3.50915e-05	7.0598e-05	6.44256e-05	4.42774e-05	3.57519e-05	4.56399e-05	2.85768e-05	8.00188e-05	CBM62
GH104	2.35017e-05	2.38101e-05	1.03731e-05	7.99463e-05	2.3779e-05	4.34542e-05	1.52539e-05	4.35594e-05	1.84038e-05	GH104
CBM1	6.06099e-06	1.94276e-06	4.96362e-05	7.84097e-05	6.96889e-05	1.41623e-05	5.31546e-05	6.63991e-07	1.34204e-05	CBM1
CBM25	4.00092e-06	2.24126e-05	1.76218e-05	1.60629e-06	7.18538e-05	1.44892e-05	1.72277e-05	1.40078e-05	4.851e-05	CBM25
GT17	6.61449e-05	6.1451e-06	1.66557e-05	1.53964e-06	7.9432e-06	3.74342e-05	1.83124e-05	3.95999e-05	4.15736e-05	GT17
GT74	3.97936e-05	6.5184e-05	3.91788e-06	2.01905e-06	3.38175e-06	2.52412e-06	2.95289e-06	2.03051e-06	2.45973e-06	GT74
GH98	6.23174e-05	3.89576e-05	2.79077e-05	4.09719e-07	2.04133e-05	3.11092e-05	1.94607e-05	1.318e-05	1.89407e-05	GH98
GH39	4.61365e-05	3.5746e-05	2.07893e-05	3.77864e-05	1.12398e-05	2.59877e-05	2.98105e-05	3.54036e-05	6.22734e-05	GH39
GH65	1.29685e-05	1.586e-05	1.30356e-05	8.41049e-06	6.18634e-05	1.33054e-05	2.11183e-05	2.23008e-05	3.5294e-05	GH65
GH42	2.61231e-05	4.07461e-05	1.92774e-05	9.64187e-06	5.9898e-05	1.8227e-05	1.80544e-05	4.23193e-05	3.63876e-05	GH42
GH64	8.93991e-06	1.98415e-06	3.85228e-05	2.87419e-05	2.61132e-05	6.29472e-06	2.60255e-05	1.89274e-06	5.98274e-05	GH64
GH108	1.91227e-05	1.71743e-05	1.20864e-05	2.36875e-06	9.67111e-06	5.91746e-05	8.29516e-06	1.55046e-05	4.78044e-05	GH108
CBM74	4.6131e-06	2.87397e-06	4.17244e-05	1.91671e-05	5.90188e-05	8.33371e-06	3.5928e-05	5.58992e-06	1.8307e-05	CBM74
GT7	1.49555e-05	4.22863e-06	5.74705e-05	2.65668e-05	5.47369e-05	5.53291e-06	5.3325e-05	7.41104e-07	9.83562e-06	GT7
CBM61	1.27561e-05	1.30675e-05	1.03042e-05	5.66961e-05	9.41792e-06	2.27012e-05	1.04843e-05	1.35871e-05	8.27767e-06	CBM61
GH142	3.06844e-05	1.61084e-05	5.65807e-05	2.13217e-06	2.6422e-05	9.22962e-06	1.35819e-05	9.40398e-06	1.18632e-05	GH142
GH137	2.58251e-05	9.9448e-06	5.50754e-05	1.18622e-06	1.80518e-05	6.44066e-06	6.14974e-06	5.23778e-06	4.53116e-06	GH137
GH140	4.3242e-05	2.41203e-05	5.49791e-05	1.82666e-06	2.71686e-05	1.67451e-05	1.98903e-05	1.48715e-05	1.85573e-05	GH140
CBM4	3.94493e-05	2.2307e-05	5.39455e-05	1.87274e-05	1.58925e-05	2.81486e-05	1.79963e-05	1.79818e-05	1.58647e-05	CBM4
CBM69	0	0	0	1.83142e-07	5.38825e-05	5.06601e-06	2.47204e-07	0	3.46432e-07	CBM69
GT14	1.34807e-05	2.28935e-05	5.36863e-05	5.38725e-06	3.30806e-05	1.1838e-05	8.14598e-06	3.32121e-05	1.7135e-05	GT14
GT87	2.03091e-05	4.31821e-05	7.78965e-06	2.94212e-06	4.68326e-05	1.89164e-05	3.72452e-05	3.63017e-05	5.33131e-05	GT87
GH139	2.19175e-05	3.89073e-06	5.13981e-05	1.54116e-06	7.70147e-06	3.78183e-06	2.65819e-06	2.85772e-06	4.19643e-06	GH139
GH38	2.58052e-05	4.59931e-05	5.11761e-05	1.36026e-05	2.03157e-05	2.44116e-05	4.68754e-05	4.236e-05	2.26466e-05	GH38
GH120	3.94e-05	2.57e-05	1.78e-05	2.82e-06	1.32e-05	1.93e-05	3.77e-05	5e-05	4.35e-05	GH120
GH54	2.66015e-06	4.93879e-05	6.91511e-06	0	2.81753e-06	8.99311e-06	6.07799e-06	1.32452e-05	7.81539e-06	GH54
GH76	3.01536e-05	3.77699e-05	4.88244e-05	1.49649e-05	3.63733e-05	1.16344e-05	3.44325e-05	1.99658e-05	3.0444e-05	GH76
GH138	2.23915e-05	3.738e-06	4.8641e-05	5.1775e-07	1.40841e-05	3.87894e-06	2.11013e-06	5.12315e-06	4.40254e-06	GH138
GH143	2.23114e-05	7.32372e-06	4.85759e-05	8.35003e-07	1.91564e-05	6.41303e-06	4.02086e-06	6.65443e-06	8.13878e-06	GH143
GT104	1.11572e-07	5.41612e-07	7.98559e-07	2.25487e-06	4.35655e-05	7.21807e-06	1.81171e-06	1.53213e-06	4.77636e-07	GT104
GH50	2.21364e-05	4.29612e-05	1.44361e-05	7.7562e-06	9.25067e-06	2.90941e-06	1.59941e-05	1.13033e-05	6.69266e-06	GH50
GH47	1.42348e-06	8.15548e-07	1.23893e-06	3.37199e-06	4.2958e-05	7.01184e-06	7.67613e-07	3.20325e-06	3.54175e-06	GH47
GH66	5.51982e-06	2.07202e-05	7.17228e-06	1.13023e-05	2.48567e-06	5.31514e-06	9.08323e-06	4.29522e-05	1.14866e-05	GH66
GT20	2.99744e-06	1.83881e-06	4.64451e-06	4.23363e-05	4.94058e-07	1.48364e-06	5.71801e-06	3.3752e-06	6.72681e-07	GT20
CE3	1.65311e-05	4.22032e-05	1.9647e-05	5.92146e-06	4.3627e-06	2.24013e-05	1.14125e-05	2.50834e-05	3.25913e-05	CE3
PL26	4.08211e-05	1.93554e-05	1.29451e-05	4.39232e-08	2.07819e-05	6.12529e-06	5.42659e-06	1.58191e-05	1.17878e-05	PL26
GT101	3.99938e-05	2.1053e-05	4.80236e-06	2.34371e-05	2.66011e-05	1.91906e-05	3.23271e-05	1.37297e-05	2.32101e-05	GT101
CBM67	1.62049e-05	3.92636e-05	1.73621e-05	2.11279e-06	5.91937e-06	8.8148e-06	2.09173e-05	1.50312e-05	3.21124e-05	CBM67
GT84	1.99713e-05	3.9211e-05	3.64104e-06	0	5.47338e-06	1.66129e-05	1.88666e-05	1.49976e-05	1.45169e-05	GT84
GT99	3.83886e-05	8.54237e-06	1.6968e-06	6.62335e-07	8.2819e-06	1.36343e-05	9.69188e-06	1.29974e-05	9.57892e-07	GT99
GT6	2.53928e-05	1.2096e-06	1.97349e-06	1.77358e-06	1.94333e-06	3.82425e-05	1.38083e-06	3.46916e-06	8.50943e-06	GT6
CBM56	1.04168e-05	1.61627e-05	3.82112e-05	2.87419e-05	2.83622e-05	8.68334e-06	3.28436e-05	2.92255e-06	3.06109e-05	CBM56
GH59	3.8107e-05	6.3424e-06	1.35505e-05	0	1.25312e-06	1.86091e-06	8.84358e-06	9.88296e-06	8.6282e-06	GH59
CBM38	1.3316e-05	2.50077e-06	5.52036e-06	5.70779e-06	3.68938e-05	3.6624e-06	1.175e-05	5.46688e-06	3.25492e-05	CBM38
PL16	9.96338e-06	0	0	1.73863e-07	1.59039e-05	0	3.35489e-07	3.65861e-05	0	PL16
GT29	3.18735e-06	6.59242e-06	3.72012e-06	2.23267e-06	3.38858e-05	7.9721e-07	2.84698e-06	2.2186e-06	4.44609e-06	GT29
GT31	2.24738e-07	8.52511e-07	1.75804e-06	2.03925e-06	3.34502e-05	1.97876e-06	2.59251e-06	5.00418e-07	3.12652e-06	GT31
CBM9	9.82476e-06	3.30252e-05	9.7357e-06	2.05861e-05	5.65419e-06	3.33602e-05	1.40089e-05	2.25093e-05	2.47676e-05	CBM9
CBM18	4.54688e-06	3.95013e-06	1.29286e-06	1.32627e-05	3.31518e-05	3.96797e-06	1.97813e-06	2.87249e-06	4.71598e-06	CBM18
AA1	2.24738e-07	0	2.3634e-07	1.07836e-07	5.00418e-07	6.64432e-07	1.30397e-06	3.27915e-05	0	AA1
CE5	2.24738e-07	0	2.3634e-07	1.30397e-06	3.27915e-05	0	1.07836e-07	5.00418e-07	6.64432e-07	CE5
GH34	2.24738e-07	0	2.3634e-07	1.30397e-06	3.27915e-05	0	1.07836e-07	5.00418e-07	6.64432e-07	GH34
GH6	2.24738e-07	0	2.3634e-07	1.30397e-06	3.27915e-05	0	1.07836e-07	5.00418e-07	6.64432e-07	GH6
GH7	2.24738e-07	0	2.3634e-07	1.30397e-06	3.27915e-05	0	1.07836e-07	5.00418e-07	6.64432e-07	GH7
GH83	2.24738e-07	0	2.3634e-07	1.30397e-06	3.27915e-05	0	1.07836e-07	5.00418e-07	6.64432e-07	GH83
GT37	2.24738e-07	0	2.3634e-07	1.30397e-06	3.27915e-05	0	1.07836e-07	5.00418e-07	6.64432e-07	GT37
GH144	1.32103e-05	2.76115e-05	3.19095e-06	5.22124e-06	3.7096e-06	9.44318e-06	3.21622e-05	1.1677e-05	2.10678e-05	GH144
CBM45	5.28223e-06	1.52391e-06	2.47501e-05	3.19037e-05	2.00956e-05	6.35171e-06	2.89912e-05	1.1029e-06	7.36558e-06	CBM45
GH63	9.16413e-06	2.39883e-05	3.18703e-05	1.70593e-05	2.70422e-05	2.355e-05	2.21012e-05	1.93898e-05	3.08569e-05	GH63
GH119	0	0	5.41976e-08	1.02524e-07	3.16515e-05	1.76249e-06	7.41868e-08	0	1.17808e-07	GH119
PL12	3.4655e-06	7.41872e-06	3.86873e-06	1.93207e-06	3.97355e-06	3.1037e-05	1.02877e-05	8.53104e-06	1.47796e-05	PL12
GH81	3.35865e-06	4.0932e-06	1.95948e-06	2.56052e-06	1.88583e-07	2.22877e-06	4.46972e-06	1.5375e-06	3.09465e-05	GH81
CBM12	7.19545e-06	2.29787e-05	3.08025e-05	2.06947e-05	1.58215e-05	6.33385e-06	8.11896e-06	3.69241e-06	6.19581e-06	CBM12
AA3	0	0	0	0	1.35379e-07	0	3.05394e-05	1.5032e-05	0	AA3
GH103	1.55374e-07	5.59416e-06	4.778e-07	1.10446e-06	2.92989e-05	4.85367e-06	3.31914e-06	1.22693e-06	1.40784e-06	GH103
GT90	2.77371e-06	5.96322e-07	1.69096e-05	2.79608e-05	5.18502e-06	8.84637e-06	5.65409e-06	1.55039e-07	4.97406e-06	GT90
CBM80	0	0	0	2.62549e-05	0	0	0	0	0	CBM80
GT92	3.85902e-06	4.89154e-07	2.48182e-05	2.32552e-05	2.16847e-05	7.04733e-06	1.71836e-05	5.57842e-07	4.84635e-06	GT92
GH85	8.08062e-06	1.99912e-05	2.30623e-05	1.10306e-05	1.80564e-05	1.11243e-05	2.03342e-05	6.64225e-06	9.28317e-06	GH85
GH91	7.48676e-06	2.23842e-05	1.26837e-05	4.57671e-07	9.52695e-06	3.57808e-06	1.08724e-05	2.13936e-05	8.05953e-06	GH91
GH148	1.80678e-05	2.19975e-05	1.75284e-05	7.23528e-06	4.29781e-06	1.60693e-06	7.18717e-06	8.33394e-06	4.47737e-06	GH148
GT13	3.65245e-06	6.69293e-06	3.48291e-06	2.11276e-06	6.8023e-07	1.87274e-05	2.11474e-05	1.86084e-05	1.80905e-05	GT13
CBM65	8.92576e-07	5.12543e-08	3.92103e-06	2.02266e-05	3.08998e-06	3.56095e-06	5.73444e-06	1.16172e-06	3.0882e-06	CBM65
GH123	1.99809e-05	1.7937e-05	1.58776e-05	2.06068e-06	2.61751e-06	4.61457e-06	8.33027e-06	1.09506e-05	1.47782e-05	GH123
GH112	3.56861e-06	2.3682e-06	6.1825e-06	7.54813e-07	1.16549e-06	3.37336e-06	9.58114e-06	1.8932e-05	1.27737e-05	GH112
GT96	1.21308e-05	9.00868e-06	4.74003e-06	7.0245e-06	3.35754e-06	1.88325e-05	6.70722e-06	1.22633e-05	1.16753e-05	GT96
GT39	6.48846e-06	1.82782e-05	1.93095e-06	0	2.00493e-06	6.34822e-06	6.5626e-06	1.45438e-05	1.32143e-05	GT39
CBM66	1.25019e-05	1.20735e-05	1.34605e-05	1.14272e-06	1.70957e-05	2.54676e-06	1.81396e-05	4.12029e-06	7.8873e-06	CBM66
CBM75	1.30944e-05	1.00935e-06	1.66171e-05	2.13828e-07	2.0737e-07	1.85612e-07	2.16286e-07	8.39823e-07	8.63617e-06	CBM75
AA6	0	0	0	1.02067e-05	7.46323e-06	1.26741e-07	0	1.64409e-05	0	AA6
GH49	1.16679e-05	5.27817e-06	1.07459e-05	1.7681e-07	6.77096e-06	1.36837e-05	4.98035e-06	1.30141e-05	6.30523e-06	GH49
CBM23	2.59278e-06	3.15129e-06	3.16244e-07	5.62359e-07	1.24422e-06	1.21781e-06	4.78933e-07	1.29382e-05	1.83838e-06	CBM23
CBM27	1.19394e-06	9.30519e-07	3.57599e-06	1.99043e-06	1.51137e-06	6.22641e-06	1.60229e-06	1.20188e-05	3.22477e-06	CBM27
CBM68	0	1.18743e-05	2.27308e-06	0	1.11398e-06	0	7.01168e-07	1.80149e-06	1.515e-06	CBM68
GH99	1.12827e-05	0	0	0	0	0	0	0	0	GH99
CBM82	3.90801e-06	1.11509e-05	6.87889e-06	2.03286e-06	1.99214e-06	3.51253e-06	8.98166e-07	5.81413e-06	3.88639e-06	CBM82
PL27	1.26887e-06	8.97465e-06	1.598e-06	6.96612e-08	1.61123e-06	2.69344e-06	1.07256e-05	4.18249e-06	3.67538e-06	PL27
GH151	6.46452e-06	1.06463e-05	7.47877e-06	1.9686e-06	1.35694e-06	3.59489e-06	3.15449e-06	3.73256e-06	6.27979e-06	GH151
GH116	5.94348e-07	1.06149e-05	2.31128e-06	1.83779e-07	1.46489e-06	2.11037e-06	1.94994e-06	5.74043e-06	2.49497e-06	GH116
CBM41	4.44845e-06	2.9105e-06	5.77395e-06	1.32048e-06	4.71185e-06	1.03115e-06	8.37699e-06	8.98093e-06	8.24986e-06	CBM41
GH128	2.28704e-06	8.34756e-06	1.01427e-05	0	2.40813e-07	5.17594e-07	2.35517e-06	1.00985e-07	2.13845e-06	GH128
GH117	1.50235e-06	1.01267e-05	2.08268e-06	0	9.90225e-07	4.07655e-06	3.26121e-06	1.48214e-06	2.26333e-06	GH117
CBM16	3.65877e-06	3.42089e-06	4.94236e-06	3.66027e-07	1.848e-07	1.748e-07	2.4542e-06	6.50485e-06	9.84228e-06	CBM16
GH113	1.25542e-06	7.11194e-06	9.77162e-06	6.95451e-08	1.22088e-06	3.94239e-06	4.64337e-06	3.80618e-06	3.09884e-06	GH113
GH136	2.47009e-06	9.41995e-06	7.22677e-06	3.66027e-07	2.7646e-06	9.70674e-07	2.34265e-06	3.17282e-06	3.26379e-06	GH136
GH86	2.95336e-06	3.70614e-06	4.45438e-06	1.15268e-07	3.18431e-06	2.47234e-06	5.49989e-06	8.85492e-06	4.71708e-06	GH86
GH124	0	9.54948e-08	2.32194e-07	8.58144e-06	1.93871e-07	1.24255e-06	1.05944e-07	0	1.37822e-07	GH124
CBM47	4.6794e-06	5.94156e-06	5.52293e-06	7.86043e-07	5.60831e-06	3.42135e-07	8.09847e-06	7.92668e-06	2.66038e-06	CBM47
GH152	2.20795e-07	2.00486e-07	1.67065e-06	1.97655e-06	7.73864e-07	1.05505e-06	6.95791e-06	2.98744e-07	1.0539e-06	GH152
GH110	1.56534e-06	0	1.09743e-07	4.15195e-07	1.07019e-06	1.80742e-06	3.29922e-06	3.7933e-06	6.80714e-06	GH110
CBM36	2.18137e-06	2.0678e-06	1.04419e-06	1.23453e-07	4.40104e-07	6.3326e-06	2.38217e-07	3.54923e-06	1.25146e-06	CBM36
GH12	1.68994e-06	4.0223e-06	5.99501e-07	0	1.98323e-06	5.45826e-06	1.07834e-06	2.50729e-06	2.73455e-06	GH12
GT33	1.00482e-06	4.22744e-07	1.85637e-06	2.32185e-06	2.36236e-06	1.01108e-06	5.44732e-06	0	1.44676e-06	GT33
PL22	1.59909e-06	4.46003e-06	5.44146e-06	9.88793e-08	5.01368e-07	4.49919e-07	1.26132e-06	2.1185e-06	3.5675e-06	PL22
GT102	0	0	0	0	0	0	2.393e-06	5.28022e-06	0	GT102
GT103	0	0	0	0	0	0	2.393e-06	5.28022e-06	0	GT103
GH145	3.79871e-06	3.97024e-07	4.11154e-07	0	1.05542e-06	6.56399e-07	4.43563e-06	4.04885e-06	1.58614e-06	GH145
PL17	1.42719e-06	4.09432e-06	1.3043e-06	0	2.31068e-07	6.40577e-08	6.39027e-07	8.42808e-07	3.27434e-07	PL17
GH135	1.83536e-06	7.93801e-07	4.13596e-07	0	3.88953e-07	3.40507e-07	1.25809e-06	3.96998e-06	3.93689e-06	GH135
CBM70	1.88403e-06	0	3.87286e-06	0	0	0	0	0	0	CBM70
GH93	3.59041e-06	2.59092e-06	2.89144e-06	6.95451e-07	3.74666e-06	9.81641e-08	3.60101e-06	1.76964e-06	2.43205e-07	GH93
GT89	1.09248e-07	0	7.73163e-07	3.7592e-07	1.86884e-07	0	3.64391e-06	0	1.5783e-06	GT89
CBM83	0	0	0	0	1.31292e-06	0	0	3.54726e-06	2.27813e-07	CBM83
GH46	0	0	1.66031e-06	0	2.23056e-07	2.91343e-07	0	1.58078e-06	3.44765e-06	GH46
GT82	1.65885e-06	0	1.22547e-06	0	0	0	3.55224e-07	3.34842e-06	1.44422e-06	GT82
GT45	0	0	0	2.7452e-07	0	0	1.58916e-06	9.83277e-07	3.31527e-06	GT45
GT25	2.51034e-06	3.13312e-06	6.91464e-07	1.55655e-06	2.02589e-06	2.45012e-06	7.42477e-07	2.87849e-06	2.71344e-06	GT25
GT100	3.02855e-06	0	5.89798e-08	0	2.21863e-07	6.798e-07	4.30575e-07	0	3.84967e-07	GT100
GH22	0	2.93506e-06	0	0	0	0	9.86734e-08	0	8.82215e-08	GH22
PL4	0	0	2.89291e-06	0	1.82183e-06	0	1.19818e-07	0	4.02162e-07	PL4
CBM42	0	0	2.86091e-06	1.96826e-07	1.957e-07	1.02795e-06	0	3.52495e-07	0	CBM42
CE13	7.07041e-07	0	1.73493e-06	4.68844e-07	2.68043e-06	1.02025e-07	2.60099e-06	1.04956e-07	4.04431e-07	CE13
GT56	6.12425e-07	0	0	4.56866e-07	0	7.15372e-07	2.60345e-06	1.2273e-06	1.04116e-06	GT56
PL6	1.87586e-06	1.62264e-06	2.51072e-06	0	2.04738e-06	0	1.63653e-07	7.59441e-07	1.75582e-06	PL6
GH71	4.23748e-07	1.701e-06	4.45625e-07	2.10743e-07	0	0	0	1.1786e-06	2.21476e-06	GH71
CBM8	0	3.402e-07	1.37865e-07	0	2.16417e-06	1.11756e-06	0	7.18548e-07	0	CBM8
GT76	5.86728e-07	2.0301e-06	0	0	0	5.07982e-07	1.40765e-07	0	0	GT76
GT49	1.95121e-06	1.40651e-06	1.70996e-07	0	0	0	1.24833e-06	0	0	GT49
CBM10	3.27743e-07	0	1.72332e-06	0	0	0	0	0	1.87471e-07	CBM10
CBM60	3.27743e-07	0	1.72332e-06	0	0	0	0	0	1.87471e-07	CBM60
GT61	0	0	1.2187e-07	0	1.71913e-06	0	0	0	0	GT61
GH90	0	0	0	0	0	1.63443e-06	0	0	0	GH90
GT34	1.63143e-06	0	0	0	0	1.13502e-06	0	1.45955e-07	5.62412e-07	GT34
GH129	2.96824e-07	0	1.04049e-07	0	0	1.71324e-07	1.61415e-06	7.04991e-07	1.69785e-07	GH129
GH101	0	0	1.23924e-06	0	9.88695e-07	1.60487e-06	6.39595e-07	9.55836e-07	8.37079e-08	GH101
GH37	0	0	0	0	0	0	1.56255e-06	0	0	GH37
CBM78	0	0	3.18533e-07	0	2.99555e-07	1.31122e-06	7.26692e-08	0	7.1469e-07	CBM78
GH147	0	1.2285e-06	3.44663e-07	0	7.56298e-07	0	6.45952e-07	4.01769e-07	1.06435e-06	GH147
GH68	0	0	0	5.74226e-07	0	0	3.69346e-07	1.19978e-06	4.95335e-07	GH68
CBM14	1.05405e-07	1.18529e-06	2.21693e-07	0	1.04242e-07	5.47549e-07	6.06916e-07	9.38807e-08	9.04381e-07	CBM14
CBM76	0	0	3.97449e-07	0	0	9.81641e-07	1.81346e-07	0	0	CBM76
GH44	0	0	3.97449e-07	0	0	9.81641e-07	1.81346e-07	0	0	GH44
GT69	0	0	0	0	0	0	6.42427e-07	0	0	GT69
Count	0.0361922	0.036674	0.0337764	0.0230816	0.0257322	0.0280796	0.0324446	0.0335558	0.0367115	Count
Others	0.961033	0.962077	0.965977	0.946063	0.934992	0.956618	0.972857	0.96803	0.964072	Others
